# Supplementary material for: Association Between Peripheral IL-2+Th1/CD4+Tregs Axis Imbalance and Dysthyroid Optic Neuropathy in Thyroid Eye Disease
Source: J Clin Med. 2026 Jul 6;15(13):5283. doi: 10.3390/jcm15135283 (PMC13363665; doi:10.3390/jcm15135283)
Supplement: Supplementary file 1 [file jcm-15-05283-s001.zip]

Archive with 1 entries (1 files):
- jcm-4356534-supplementary.pdf
